# Supplementary material for: Pharmacological inhibition of RORγt suppresses the Th17 pathway and alleviates arthritis in vivo
Source: PLoS One. 2017 Nov 20;12(11):e0188391. doi: 10.1371/journal.pone.0188391 (PMC5695821; doi:10.1371/journal.pone.0188391)
Supplement: S1 Table — (XLSX) [file pone.0188391.s001.xlsx]

## Sheet: Fig 1 B
Concentration Cpd 1 (nM)		TR-FRET ratio	TR-FRET ratio
1000		8.1	7.3
333.333		9.7	9
111.111		12.7	12.8
37.037		16.6	16.3
12.3457		27.9	27.9
4.1152		40.2	39.6
1.3717		43.5	45.9
0.1372		44.8	40.9
