# Supplementary material for: Pharmacological inhibition of RORγt suppresses the Th17 pathway and alleviates arthritis in vivo
Source: PLoS One. 2017 Nov 20;12(11):e0188391. doi: 10.1371/journal.pone.0188391 (PMC5695821; doi:10.1371/journal.pone.0188391)
Supplement: S2 Table — (XLSX) [file pone.0188391.s002.xlsx]

## Sheet: Fig 2B-D
Figure 2B IL-17A produced by HUT78 cells	Concentration Cpd 1 (nM)		IL-17A pg/ml HUT78 cells	IL-17A pg/ml HUT78 cells	IL-17A pg/ml HUT78 cells
	10000		1	1	0
	2000		0	0	0
	400		3	0	4
	80		46	47	48
	16		75	71	98
	3.2		97	97	132
	0.64		128	99	96
	0.128		86	120	101
Figure 2C RORa Gal4	Concentration Cpd 1 (nM)		Light Units RORa	Light Units RORa
	10000		1168	1296
	2000		1104	1104
	400		1120	1200
	80		1152	1008
	16		1056	928
	3.2		1104	912
	0.64		1104	944
	0.128		944	1072
Figure 2C RORb Gal4	Concentration Cpd 1 (nM)		Light Units RORb	Light Units RORb
	10000		3509	4279
	2000		3769	4145
	400		3961	3501
	80		3355	3961
	16		3963	3585
	3.2		3909	3415
	0.64		4536	4001
	0.128		4141	3873
