# Supplementary material for: Pharmacological inhibition of RORγt suppresses the Th17 pathway and alleviates arthritis in vivo
Source: PLoS One. 2017 Nov 20;12(11):e0188391. doi: 10.1371/journal.pone.0188391 (PMC5695821; doi:10.1371/journal.pone.0188391)
Supplement: S3 Table — (XLSX) [file pone.0188391.s003.xlsx]

## Sheet: Fig 3A
Fig 3A Th17 cell polarization	Concentration Cpd 1 (nM)		IL-17A pg/ml Th17	IL-17A pg/ml Th17	IL-17A pg/ml Th17
	10000		167	145	167
	2000		303	208	401
	400		505	458	467
	80		796	663	808
	16		1361	1219	1191
	3.2		1389	1513	1459
	0.64		1434	1487	1541
	0.128		1437	1658	1424
Fig 3B rel. IL-17A+CD4+ cells (%)	Concentration Cpd 1 (nM)		rel. IL-17+CD4+ cells (%)	rel. IL-17+CD4+ cells (%)
	10000		36.4	32.3
	1000		45.5	40
	100		66.7	57.5
	DMSO		100	100
Fig 3C IL-17F Th17 cells	Concentration Cpd 1 (nM)		IL-17F pg/ml	IL-17F pg/ml	IL-17F pg/ml
	10000		655	1064	936
	2000		1627	1700	1455
	80		2673	2318	3564
	0.13		4564	4745	5527
Fig 3D IL-22 Th17 cells	Concentration Cpd 1 (nM)		IL-22 pg/ml	IL-22 pg/ml	IL-22 pg/ml
	10000		254	221	212
	2000		557	443	497
	80		1190	990	963
	0.13		1590	1490	1690
Fig 3E IL-17A naive Th17 cells	Concentration Cpd 1 (nM)		IL-17A pg/ml naive CD4 cells	IL-17A pg/ml naive CD4 cells
	10000		50	73
	2000		78	33
	400		195	68
	80		290	248
	16		435	448
	3.2		580	548
	0.128		545	448
Fig 3F IL-17A memory Th17 cells	Concentration Cpd 1 (nM)		IL-17A pg/ml memory CD4 cells	IL-17A pg/ml memory CD4 cells
	10000		15167	12667
	2000		11667	11333
	400		22833	22500
	80		33167	41667
	16		46333	49000
	3.2		48000	43333
	0.64		54833	51667
	0.128		64833	63000
Fig 3G Th0 Th1 Th2 cells	Concentration Cpd 1 (nM)		IL-2 pg/ml Th0 cells	IL-2 pg/ml Th0 cells	IL-2 pg/ml Th0 cells		IFNg pg/ml Th1 cells	IFNg pg/ml Th1 cells	IFNg pg/ml Th1 cells		IL-13 pg/ml Th2 cells	IL-13 pg/ml Th2 cells	IL-13 pg/ml Th2 cells
	10000		4190	3719	3148		6358	6258	6350		253	319	261
	2000		5752	5776	4514		7400	8833	8942		338	338	324
	0.13		4181	5329	4300		6917	8367	7100		381	374	341
