# Supplementary material for: Pharmacological inhibition of RORγt suppresses the Th17 pathway and alleviates arthritis in vivo
Source: PLoS One. 2017 Nov 20;12(11):e0188391. doi: 10.1371/journal.pone.0188391 (PMC5695821; doi:10.1371/journal.pone.0188391)
Supplement: S4 Table — (XLSX) [file pone.0188391.s004.xlsx]

## Sheet: Fig 4A-C
Fig 4A delayed addition of cpd 1	Concentration Cpd 1 (nM)		IL-17A pg/ml delayed	IL-17A pg/ml delayed	IL-17A pg/ml delayed
	10000		2523	2263	1857
	2000		2423	2043	2497
	400		3490	2790	3017
	80		3677	4023	5077
	16		5790	5063	6423
	3.2		6010	7037	6083
	0.64		7683	6583	6910
	0.128		7677	6797	8910
Fig 4B IL17A production by Tc17 cells	Concentration Cpd 1 (nM)		IL-17A pg/ml Tc17 cells	IL-17A pg/ml Tc17 cells	IL-17A pg/ml Tc17 cells
	10000		366	237	288
	2000		360	285	315
	400		360	195	495
	80		753	318	822
	16		843	1089	789
	3.2		1044	1302	672
	0.64		1644	1038	1389
	0.128		1269	1080	1389
Fig 4C IL17A production by gdT-cells	Concentration Cpd 1 (nM)		IL-17A pg/ml gd T-cells	IL-17A pg/ml gd T-cells	IL-17A pg/ml gd T-cells
	10000		1590	1683	1857
	2000		2897	2563	2903
	80		5377	5463	5417
	0.13		7050	6063	6963
