# Supplementary material for: Pharmacological inhibition of RORγt suppresses the Th17 pathway and alleviates arthritis in vivo
Source: PLoS One. 2017 Nov 20;12(11):e0188391. doi: 10.1371/journal.pone.0188391 (PMC5695821; doi:10.1371/journal.pone.0188391)
Supplement: S5 Table — (XLSX) [file pone.0188391.s005.xlsx]

## Sheet: Fig 5A-F
Fig 5A-C PCR Th17 cells	Concentration Cpd 1 (nM)		IL17A PCR	IL17A PCR	IL17A PCR		IL17F PCR	IL17F PCR	IL17F PCR		IL26 PCR	IL26 PCR	IL26 PCR
	10000		5868.06	6560.85	5835.6		3895.7	4103.58	3479.5		1147.01	1273.57	1094.96
	3300		15673.1	15869.9	14623.5		6199.77	6946.16	5947.22		2017.01	2139.41	1817.83
	1100		20358.4	21444.7	19980.9		8216.64	8607.23	8476.97		2434.37	2576.74	2488.97
	400		31476.8	32182.7	28231.1		10983.1	10712.4	10015.9		3461.06	3853.63	2992.22
	DMSO		52864.1	56462.3	52208.6		14633.6	14492.3	13437.7		4519.66	5018.36	4624.24
Fig 5D-F PCR Th17 cells	Concentration Cpd 1 (nM)		IL23R PCR	IL23R PCR	IL23R PCR		CCR6 PCR	CCR6 PCR	CCR6 PCR		RORC PCR	RORC PCR	RORC PCR
	10000		2431.56	2455.27	2378.22		1037.34	1043.1	1021.64		9493.13	9618.97	9272.01
	3300		3158.45	3224.82	2900.33		1343.7	1483.72	1216.9		10008.9	9960.48	9299.91
	1100		3464.26	3457.07	3330.06		1716.6	2010.49	1744.18		10458.1	10250	10864.5
	400		4147.42	4133.08	3858.97		2403.63	2741.97	2346.02		11409.9	11198.4	10668
	DMSO		4500.91	4840.7	4649.95		3608.04	3910.13	3492.39		10557.6	10513.8	10419.5
