# Supplementary material for: Pharmacological inhibition of RORγt suppresses the Th17 pathway and alleviates arthritis in vivo
Source: PLoS One. 2017 Nov 20;12(11):e0188391. doi: 10.1371/journal.pone.0188391 (PMC5695821; doi:10.1371/journal.pone.0188391)
Supplement: S6 Table — (XLSX) [file pone.0188391.s006.xlsx]

## Sheet: Fig 7A-C
Fig 7A whole blood assay	Concentration Cpd 1 (nM)		IL-17A pg/ml whole blood	IL-17A pg/ml whole blood	IL-17A pg/ml whole blood
	10000		198	125	94
	2000		290	238	228
	400		713	666	475
	80		1089	858	674
	16		1428	1279	984
	3.2		1523	1323	1138
	0.64		1309	1129	1138
	0.128		1343	1203	1174
Fig 7B Rat whole blood assay	Concentration Cpd 1 (nM)		IL-2 pg/ml whole blood	IL-2 pg/ml whole blood	IL-2 pg/ml whole blood
	10000		1843	1926	1689
	2000		1989	2661	2234
	400		2424	2554	2005
	80		1978	1993	1757
	16		2199	2211	2159
	3.2		2321	2384	2455
	0.64		1575	2226	2258
Fig 7C Rat Th17	Concentration Cpd 1 (nM)		IL-17A pg/ml Rat Th17	IL-17A pg/ml Rat Th17	IL-17A pg/ml Rat Th17
	10000		198	125	94
	2000		290	238	228
	400		713	666	475
	80		1089	858	674
	16		1428	1279	984
	3.2		1523	1323	1138
	0.64		1309	1129	1138
	0.128		1343	1203	1174
