# Supplementary material for: Pharmacological inhibition of RORγt suppresses the Th17 pathway and alleviates arthritis in vivo
Source: PLoS One. 2017 Nov 20;12(11):e0188391. doi: 10.1371/journal.pone.0188391 (PMC5695821; doi:10.1371/journal.pone.0188391)
Supplement: S7 Table — (XLSX) [file pone.0188391.s007.xlsx]

## Sheet: Fig 8B-C
Fig 8B IL-17A ELISPOT		Vehicle IL-17 expressing cells	Cpd 1 15mg/kg p.o. IL-17 expressing cells	Cpd 1 45mg/kg p.o. IL-17 expressing cells
		158	93	35
		255	155	55
		120	93	60
		275	53	48
		343	38	48
Fig 8C IL-17A ELISA		Vehicle IL-17 ELISA	Cpd 1 15mg/kg p.o. IL-17 ELISA	Cpd 1 45mg/kg p.o. IL-17 ELISA
		961	755	885
		1861	555	528
		2100	715	516
		1459	1009	392
		852	524	448
